# Supplementary material for: Enhancing Ecological Functions in Chinese Yellow Earth: Metagenomic Evidence of Microbial and Nitrogen Cycle Reassembly by Organic Amendments
Source: Genes (Basel). 2025 Dec 22;17(1):9. doi: 10.3390/genes17010009 (PMC12840947; doi:10.3390/genes17010009)
Supplement: Supplementary file 1 [file genes-17-00009-s001.zip]

Archive with 1 entries (1 files):
- genes-4027088-supplementary.pdf
